# Supplementary material for: Benthic Microbial Communities in a Seasonally Ice-Covered Sub-Arctic River (Pasvik River, Norway) Are Shaped by Site-Specific Environmental Conditions
Source: Microorganisms. 2022 May 12;10(5):1022. doi: 10.3390/microorganisms10051022 (PMC9147904; doi:10.3390/microorganisms10051022)
Supplement: Supplementary file 1 [file microorganisms-10-01022-s001.zip]

Archive with 1 entries (1 files):
- microorganisms-1684152-supplementary.pdf
